# Supplementary material for: The contribution of seed dispersers to tree species diversity in tropical rainforests
Source: R Soc Open Sci. 2015 Oct 14;2(10):150330. doi: 10.1098/rsos.150330 (PMC4632518; doi:10.1098/rsos.150330)
Supplement: Text S1 [file rsos150330supp1.txt]

#include <stdio.h>
#include <stdlib.h>
#include <math.h>
#define max 40000 /*system size*/
#define Nmax 10 /*the number of species*/

main(int argc, char *argv[])
{
  int i,j,k,l,s,MM,t1,t2,sum[Nmax+1];
  double U,A,P;
  double m[Nmax+1];
  /*m[0] and m[animal incex] are motality rates of plants and animals, respectively*/
  unsigned char x[Nmax+1][max];
  /*
  x[0][site_index] = 0 or "plant species index"
  x[animal species index][site_index] = 0 (empty), 1 (exist) or 2 (unvisited site)
  */
  U=atof(argv[1]);
  /* U is unvisited rate */
  MM=atoi(argv[2]); 
  /*MM is the max number of animal species */
  A=0.2*(1.0-U);
  P=0.1;
  /* A and P are initial density of animals and plants, respectively*/
  U=U*max;
  A=A*max;
  P=P*max;

  /* m[j] is motality rate of plant species j*/
  for(j=1;j<=MM;j++){
    m[j]= 0.11-0.01*j;
  }

  /* 0  initialization */
  for(i=0;i<max;i++){
    for(j=0;j<=MM;j++){
		  x[j][i]=0;
    }
  }  
  /* 0.1  initialization for animals */
  for(j=1;j<=MM;j++){
    i=0;
    while(i<U){
		  k=max*genrand();
		  if(x[j][k]==0){
	  		x[j][k]=2;
	  		i++;
		  }
	  }
 	  i=0;
	  while(i<A){
		  k=max*genrand();
		  if(x[j][k]==0){
	  		x[j][k]=1;
	  		i++;
		  }
	  }
  }
  /* 0.2  initialization for plants */
  for(j=1;j<=MM;j++){
    i=0;
    while(i<P){
	 	  k=max*genrand();
		  if(x[0][k]==0){
	   		x[0][k]=j;
		  	i++;
		  }
    }
  }

  /* 1 time evolution*/
  for(t1=0;t1<3000;t1++){
    for(t2=0;t2<max;t2++){
	/* 1.1  movement for animals */
		  for(j=1;j<=MM;j++){
		    if(sum[j]!=0){
	    	  k=max*genrand();
	    	  if(x[j][k]==1){
	      	  do{
					    l=max*genrand();
	      	  }while(x[j][l]!=0);
	      	  x[j][k]=0;
	      	  x[j][l]=1;
	      	  if((x[0][k]==j)&&(x[0][l]==0)){
					   x[0][l]=j;
	      	  }
	    	  }
	  	  }
		  }
	/* 1.2  death for plants */
		  k=max*genrand();
		  j=x[0][k];
		  if(genrand()<m[j]){
	  	  x[0][k]=0;
		  }
    }
  /* 1.3 total number of plants j */
    for(j=1;j<=MM;j++){
		  sum[j]=0;
    }
    for(i=0;i<max;i++){
		  j=x[0][i];
		  sum[j]++;
    }
  }
}
