# Supplementary material for: The contribution of seed dispersers to tree species diversity in tropical rainforests
Source: R Soc Open Sci. 2015 Oct 14;2(10):150330. doi: 10.1098/rsos.150330 (PMC4632518; doi:10.1098/rsos.150330)
Supplement: Text S2 [file rsos150330supp2.txt]

#include <stdio.h>
#include <stdlib.h>
#include <math.h>
#define max 40000
#define lmax 200
#define Nmax 24

main(int argc, char *argv[])
{
  int t1,i,j,k,l,s,MM,t0,sum[Nmax+1],ia;
  long t2,t3;
  unsigned char x[Nmax+1][max];
  double U,A,P,v;
  double m[Nmax+1];
  /*m[0] and m[animal incex] are motality rates of plants and animals, respectively*/
  FILE *fp1;
  U=atof(argv[1]);
  /* U is unvisited rate */
  v=atof(argv[2]);
  /* v is replacement probabity */
  A=0.5*(1.0-U);
  P=0.1;
  /* A and P are initial density of animals and plants, respectively */
  U=U*max;
  A=A*max;
  P=P*max;

  /* m[j] is motality rate of plant species j */ 
  for(j=1;j<=Nmax;j++){
    m[j]=0.03;
    m[j]= -(j-1)%3*0.002+0.026;
  }

  /* 0  initialization */
  MM=3;
  for(j=0;j<=Nmax;j++){
    sum[j]=0;
    for(i=0;i<max;i++){
		x[j][i]=0;
    }
  }  
  /* 0.1  initialization for animals */
    for(j=1;j<=MM;j++){
      i=0;
      while(i<U){
		k=max*genrand();
		if(x[j][k]==0){
	 	 x[j][k]=2;
	  	 i++;
		}
      }
      i=0;
      while(i<A){
		k=max*genrand();
		if(x[j][k]==0){
	 	 x[j][k]=1;
	 	 i++;
		}
      }
    }
    /* 0.2  initialization for plants */
    for(j=1;j<=MM;j++){
      i=0;
      while(i<P){
		k=max*genrand();
		if(x[0][k]==0){
	  	  x[0][k]=j;
	  	  i++;
		}
      }
    }
    
    /* 1 time evolution in hot age*/
    for(t0=0;t0<3;t0++){  
      for(t1=0;t1<3000;t1++){  
    /* 1.0 total number of plants j */
		for(j=1;j<=MM;j++){
		  sum[j]=0;
		}
		for(i=0;i<max;i++){
	  		j=x[0][i];
	  		sum[j]++;
		}
	    for(t2=0;t2<max;t2++){
	/* 1.1  movement for animals hot age*/
	  		for(j=1;j<=MM;j++){
	    		if(sum[j]!=0){
	      			k=max*genrand();
	      			if(x[j][k]==1){
						do{
		  					l=max*genrand();
						}while(x[j][l]!=0);
						x[j][k]=0;
						x[j][l]=1;
						if((x[0][k]==j)&&(x[0][l]==0)){
		  					x[0][l]=j;
						}
	      			}
	    		}
	  		}
	/* 1.2  death for plants in hot age*/
	  		k=max*genrand();
	  		j=x[0][k];
	  		if(genrand()<m[j]){
	    		x[0][k]=0;
	  		}
	  	}
      }
      
    /* 3 differentiation */
      for(j=1;j<=MM;j++){
		for(i=0;i<max;i++){
	  		if(x[j][i]==0){
	    		x[j+MM][i]=0;
	  		}
	  		else{
	    		if(x[j][i]==1){
	      			if(i<max/2){
						x[j+MM][i]=0;
	      			}
	      			else{
						x[j+MM][i]=1;
						x[j][i]=0;
	      			}
	    		}
	    		else{
	      			x[j+MM][i]=2;
	    		}
	  		}
		}
      }
      for(i=max/2;i<max;i++){
		if(x[0][i]!=0){
	  		x[0][i]=x[0][i]+MM;
		}
      }
      MM*=2;
      
    /* 4 time evolution in ice age*/
      for(t1=0;t1<3000;t1++){  
		for(j=1;j<=MM;j++){
	  		sum[j]=0;
		}
		for(i=0;i<max;i++){
	  		j=x[0][i];
	  		sum[j]++;
		}
		for(t2=0;t2<max;t2++){
	/* 4.1  movement for animals in ice age*/
	  		for(j=1;j<=MM/2;j++){
	    		if(sum[j]!=0){
	      			k=max*genrand()/2;
	      			if(x[j][k]==1){
						do{
		  					l=max/2*genrand();
						}while(x[j][l]!=0);
						x[j][k]=0;
						x[j][l]=1;
						if((x[0][k]==j)&&(x[0][l]==0)){
		  					x[0][l]=j;
						}
	      			}
	    		}
	  		}
	  		for(j=MM/2+1;j<=MM;j++){
	    		if(sum[j]!=0){
	      			k=max*(1+genrand())/2;
	      			if(x[j][k]==1){
						do{
		  					l=max/2*(1+genrand());
						}while(x[j][l]!=0);
						x[j][k]=0;
						x[j][l]=1;
						if((x[0][k]==j)&&(x[0][l]==0)){
		  					x[0][l]=j;
						}
	      			}
	    		}
	  		}
	  		/* 4.2  death for plants in ice age*/
	  		k=max*genrand();
	  		j=x[0][k];
	  		if(genrand()<m[j]){
	    		x[0][k]=0;
	  		}
		}
      }
    /* 4.3  change of uninhbitable region*/
      t3=v*3000*max;
      for(t2=0;t2<t3;t2++){  
		for(j=1;j<=MM/2;j++){
		  if(sum[j]!=0){
	    	k=max*(1+genrand())/2;
	    	if(x[j][k]==2){
	      		s=4*genrand();/* Select one among neighbors*/
	      		if(s==0){
					l=k+1;
					if(l%(lmax)==0){
		  				l=k;
					}
	      		}
	      		if(s==1){
					l=k-1;
					if(k%(lmax)==0){
		  				l=k;
					}
	      		}
	      		if(s==2){
					l=(k+lmax);
					if(l>=max){
		  				l=k;
					}
	      		}
	      		if(s==3){
					l=(k-lmax);
					if(l<max/2){
		  				l=k;
					}
	      		}
	      		if(x[j][l]==0){
					x[j][l]=2;
					x[j][k]=0;
	      		}
	    	}
	  	  }
	    }
	    for(j=MM/2+1;j<=MM;j++){
			if(sum[j]!=0){
	    		k=max*genrand()/2;
	    		if(x[j][k]==2){
	      			s=4*genrand();/* Select one among neighbors*/
	      			if(s==0){
						l=k+1;
						if(l%(lmax)==0){
		  					l=k;
						}
	      			}
	      			if(s==1){
						l=k-1;
						if(k%(lmax)==0){
		  					l=k;
						}
	      			}
	      			if(s==2){
						l=(k+lmax);
						if(l>=max/2){
		  					l=k;
						}
	      			}
	      			if(s==3){
						l=(k-lmax);
						if(l<0){
		  					l=k;
						}
	      			}
	      			if(x[j][l]==0){
						x[j][l]=2;
						x[j][k]=0;
	      			}
	    		}
	  		}
	  	}
      }
    }
    /* 5 last stage (hot age) (same to sec. 3) */
    /* 5.1 movement for animals hot age*/
    for(t1=0;t1<6000;t1++){  
      for(j=1;j<=MM;j++){
		sum[j]=0;
      }
      for(i=0;i<max;i++){
		j=x[0][i];
		sum[j]++;
      }
      for(t2=0;t2<max;t2++){
	/* 5.1  movement for animals hot age*/
		for(j=1;j<=MM;j++){
	  		if(sum[j]!=0){
	    		k=max*genrand();
	    		if(x[j][k]==1){
	      			do{
						l=max*genrand();
	      			}while(x[j][l]!=0);
	      			x[j][k]=0;
	      			x[j][l]=1;
	      			if((x[0][k]==j)&&(x[0][l]==0)){
						x[0][l]=j;
	      			}
	    		}
	  		}
		}
	/* 1.2  death for plants in hot age*/
		k=max*genrand();
		j=x[0][k];
		if(genrand()<m[j]){
	  		x[0][k]=0;
		}
      }
    }
  }
}
